# Supplementary material for: Patient-Controlled Analgesia in ICU: A Scoping Review
Source: J Pers Med. 2026 Feb 12;16(2):109. doi: 10.3390/jpm16020109 (PMC12942107; doi:10.3390/jpm16020109)
Supplement: Supplementary file 1 [file jpm-16-00109-s001.zip]

Archive with 1 entries (1 files):
- jpm-4121556-supplementary.pdf
